# Supplementary material for: Virus-Induced Plant Volatiles Promote Virus Acquisition and Transmission by Insect Vectors
Source: Int J Mol Sci. 2023 Jan 16;24(2):1777. doi: 10.3390/ijms24021777 (PMC9860585; doi:10.3390/ijms24021777)
Supplement: Supplementary file 1 [file ijms-24-01777-s001.zip]

Archive with 1 entries (1 files):
- ijms-2140164-Supplementary information.pdf
